# Supplementary material for: Type I interferon sensing unlocks dormant adipocyte inflammatory potential
Source: Nat Commun. 2020 Jun 2;11:2745. doi: 10.1038/s41467-020-16571-4 (PMC7265526; doi:10.1038/s41467-020-16571-4)
Supplement: Supplementary file 3 — Source Data [file 41467_2020_16571_MOESM3_ESM.xlsx]

## Sheet: Figure 1a
Figure 1a
		NS	LPS
	IFNb (U/ml)	14.92	783.1
		1.94	706.61
		0	784.41

## Sheet: Figure 1b
Figure 1b
		WT NS	WT LPS	IFNAR-/- LPS
	IRF9	1.23	2.26	0.24
		0.77	2.03	0.245
		1.18	3.52	0.27
		WT NS	WT LPS	IFNAR-/- LPS
	Oas1a	1.33628	6.3245	0.1
		0.663723	5.99853	0.11
		1.11	8.38558	0.06
		WT NS	WT LPS	IFNAR-/- LPS
	Isg15	1.45	13.74	0.78
		0.55	12.47	0.79
		1.29	12.99	0.13

## Sheet: Figure 1c
Figure 1c
		WT	IFNAR-/-
	NS	100	93
		100	98.8
		100	108
		WT	IFNAR-/-
	IFNb	100	100
		118	100
		145	100
		WT	IFNAR-/-
	LPS	608	493
		775	508
		660	529
		WT	IFNAR-/-
	IFNb+LPS	1225	566
		1778	645
		1559	587

## Sheet: Figure 1d
Figure 1d
		WT	IFNAR-/-
	NS	100	100
		100	100
		100	100
		100	100
		WT	IFNAR-/-
	IFNb	100	100
		100	100
		100	100
		100
		WT	IFNAR-/-
	LPS	183	100
		237	100
		332	100
		310
		WT	IFNAR-/-
	IFNb+LPS	582	100
		425	100
		621	100
		594

## Sheet: Figure 1e
Figure 1e
		Adipocytes	Macrophages
	IFNb (% change)	130	89
		118	72
		131	142
			99

## Sheet: Figure 1f
Figure 1f
		Macrophage	Adipocyte
	IRF9	0.83	0.3
		1.17	0.4
		1.09	0.41
		Macrophage	Adipocyte
	Oas1a	1.16	0.34
		0.84	0.36
		0.9	0.4
		Macrophage	Adipocyte
	Isg15	0.8218	0.5983
		1.4792	0.4217
		0.6991	0.4181

## Sheet: Figure 1g
Figure 1g
		Adipocyte	Macrophage
	LPS	129	110
		127	97
		159	90
			103
		Adipocyte	Macrophage
	IFNb+LPS	271	136
		265	148
		241	144
			133

## Sheet: Figure 2f
Figure 2f
	positive regulation of glucose transmembrane transport	1.35556
	increased adipocyte glucose uptake	1.42366
	impaired glucose tolerance	1.55284
	Genes up-regulated through activation of mTORC1 complex.	1.82974
	PI3K/AKT activation	1.97062
	regulation of glucose transport	3.70115
	alanine and aspartate metabolic	2.06198
	glutamate metabolic	1.83565
	Adaptive Immune System	3.08725
	IL1-mediated signaling events	2.80688
	Activated TLR4 signalling	2.19044
	Toll Like Receptor 4 (TLR4) Cascade	2.00349
	Innate Immune System	2.12784
	Class I MHC mediated antigen processing & presentation	1.68

## Sheet: Figure 3b
Figure 3b
		NS	IFNb
	Pfk1	1.08	1.26
		0.96	1.33
		1.03	1.4
		NS	IFNb
	Pgk1	1.01	1.67
		0.99	1.69
		1.1	1.96
		NS	IFNb
	Pkm2	0.92	1.52
		1.08	1.38
		1.01	1.44
			1.3
			1.16

## Sheet: Figure 3d
Figure 3d
		NS	IFNb
	ECAR	31.128	38.3534
		34.8846	40.6584
		36.858	42.4697

[truncated: 73 more sheets: Figure 3f, Figure 3g, Figure 3h, Figure 4a, Figure 4b, Figure 4c, Figure 4d, Figure 4e, Figure 4g, Figure 4h, Figure 4i, Figure 4j, Figure 4k, Figure 5c, Figure 5d, Figure 5e, Figure 5f, Figure 5g, Figure 5h, Figure 5i …]
